# Supplementary material for: Hypoxia-Driven TGFβ Modulation of Side Population Cells in Breast Cancer: The Potential Role of ERα
Source: Cancers (Basel). 2023 Feb 9;15(4):1108. doi: 10.3390/cancers15041108 (PMC9954173; doi:10.3390/cancers15041108)
Supplement: Supplementary file 1 [file cancers-15-01108-s001.zip]

Archive with 1 entries (1 files):
- cancers-2120226-supplementary.pdf
